# Supplementary material for: Human Cerebrospinal Fluid Sample Preparation and Annotation for Integrated Lipidomics and Metabolomics Profiling Studies
Source: Mol Neurobiol. 2023 Oct 16;61(4):2021–32. doi: 10.1007/s12035-023-03666-4 (PMC10973045; doi:10.1007/s12035-023-03666-4)
Supplement: Supplementary file 6 — Table S4 (XLSX 41 kb) [file 12035_2023_3666_MOESM6_ESM.xlsx]

## Sheet: Supplementary TableS4
	MG 8:0	Cer d34:1	Cer d36:1	Cer d36:2	Cer d38:1	Cer d40:1	Cer d42:1	Cer d42:2	LPC 16:0 1.337_496.3388	LPC 16:0 1.472_496.3388	LPC 18:0	LPC 18:1_1.495_522.3548	LPC 18:1_1.632_522.355	LPC 18:2	PC 30:0	PC 31:0	PC 32:0	PC 32:1	PC 32:2 4.6_730.5393	PC 32:2 4.885_730.5393	PC 33:1	PC 33:3	PC 34:1	PC 34:2	PC 34:3	PC 35:0	PC 35:1	PC 36:1	PC 36:2	PC 36:3 5.286_784.5868	PC 36:3 5.389_784.5864	PC 36:4_4.231_806.556	PC 36:4_ 4.316_806.5558	PC 36:4_ 4.413_806.5559	PC 36:4 4.812_782.5695	PC 36:4 5.122_782.569	PC 36:5	PC 38:2	PC 38:3	PC 38:4 5.777_810.6012	PC 38:4 5.459_810.6008	PC 38:5_5.169_808.5857	PC 38:5_5.345_808.5856	PC 38:6	PC 40:4	PC 40:5	PC 40:6	PC 40:7	PC O-30:0
aFolch-aB&D	0.810596	0.0529653	0.139841	0.669201	0.536241	0.622528	0.877998	0.209678	0.794007	0.932978	0.904621	0.532794	0.870729	0.519536	0.427185	0.251785	0.40021	0.118204	0.403212	0.0913506	0.0812512	0.0590901	0.0759507	0.533661	0.640706	0.126264	0.0630498	0.0718338	0.0714277	0.240011	0.138617	0.860743	0.954422	0.951433	0.432328	0.125088	0.668073	0.174797	0.041773	0.0255271	0.0912071	0.167523	0.440141	0.18416	0.0156481	0.267893	0.0591491	0.0467692	0.460533
B&D-aB&D	0.827715	0.99986	0.994174	0.998504	0.991532	0.907358	1	0.999896	0.512182	0.975518	0.980495	0.00749556	0.177845	0.188435	0.995392	0.999859	0.990357	0.995609	0.999891	1	0.997349	0.997863	0.998335	0.999917	0.999912	0.988545	0.995925	0.99905	0.998795	0.999179	0.995314	0.679032	0.699812	0.672507	0.999081	0.998553	0.999999	0.999884	0.995094	0.999657	0.989653	0.99939	0.999997	0.9995	0.996756	0.999991	1	0.999996	0.987752
Folch-aB&D	0.257101	0.180522	0.0978592	0.628967	0.260615	0.983719	0.659662	0.149239	0.81026	0.899191	0.842338	0.616859	0.964013	0.330294	0.249096	0.126717	0.163895	0.048251	0.553625	0.0183684	0.0407265	0.000899093	0.0425114	0.522304	0.731552	0.701929	0.0369483	0.033137	0.0534237	0.348756	0.127808	0.997295	0.989958	0.98884	0.705857	0.137524	0.763602	0.0749259	0.0429941	0.0398081	0.0931063	0.268192	0.545161	0.3174	0.0220099	0.378355	0.120567	0.0882953	0.671182
MTBE-aB&D	0.421328	0.0314561	0.0382617	0.341594	0.0555655	0.899456	0.546361	0.00161458	0.981421	0.382126	0.493872	0.936046	0.881073	0.443393	0.0536169	0.0350113	0.0359753	0.000189983	0.017636	0.000155228	9.19681e-05	0.128954	0.000128633	0.0487431	0.0851803	0.00550399	0.000244814	0.000194907	0.000106045	0.00810164	0.00101008	0.383253	0.441013	0.480967	0.0753634	0.00113703	0.165938	0.0670105	8.41055e-05	2.35933e-05	0.000250044	0.00361784	0.0188768	0.00361006	6.2776e-06	0.0026798	0.000128972	0.000316636	0.00170773
B&D-aFolch	1	0.0377029	0.0624712	0.496973	0.294447	0.184216	0.874683	0.266754	0.0792161	0.650063	0.61806	0.000147086	0.0243029	0.00590107	0.242815	0.193198	0.194722	0.232705	0.327198	0.0974438	0.154106	0.0299061	0.135261	0.616912	0.722955	0.0470536	0.131785	0.119279	0.122308	0.350664	0.269567	0.996845	0.975513	0.970173	0.581374	0.208882	0.691352	0.226484	0.0939641	0.039545	0.218629	0.247622	0.474015	0.264967	0.0345723	0.235683	0.0575078	0.0407726	0.222291
Folch-aFolch	0.853974	0.970916	0.999727	0.999995	0.984569	0.897681	0.993356	0.999692	1	0.999973	0.999872	0.999914	0.998024	0.996928	0.996078	0.995067	0.98038	0.992154	0.998979	0.947065	0.997458	0.424407	0.998721	1	0.999868	0.751752	0.999133	0.996295	0.999915	0.999228	0.999999	0.964435	0.999245	0.999249	0.99061	0.999999	0.999822	0.992045	1	0.999636	1	0.998676	0.999765	0.99729	0.999889	0.999351	0.996579	0.998075	0.99665
MTBE-aFolch	0.962075	0.999261	0.969215	0.979305	0.676031	0.983161	0.973698	0.224384	0.977563	0.833667	0.940375	0.930779	1	0.999933	0.772691	0.852959	0.696736	0.0823352	0.50395	0.0912203	0.0670649	0.995038	0.094232	0.64187	0.696033	0.634634	0.180982	0.136792	0.0857256	0.513125	0.241098	0.915145	0.844508	0.879755	0.848751	0.283845	0.854377	0.987681	0.117503	0.06561	0.13214	0.441103	0.482094	0.410967	0.0322156	0.246141	0.119467	0.272161	0.0879526
Folch-B&D	0.838081	0.135556	0.042019	0.457918	0.117906	0.638949	0.654766	0.193805	0.0845365	0.58708	0.525277	0.000208327	0.0479304	0.00254279	0.126772	0.0933024	0.066358	0.104862	0.466054	0.0197949	0.0818398	0.00040978	0.0789711	0.605422	0.806401	0.41471	0.0809251	0.0575511	0.0933252	0.483286	0.251525	0.854874	0.919925	0.909004	0.839282	0.227392	0.784611	0.101252	0.0964686	0.06069	0.222468	0.376844	0.5809	0.429945	0.0477466	0.338056	0.11752	0.0776858	0.381791
MTBE-B&D	0.954625	0.0220699	0.0152441	0.217649	0.0206397	0.423687	0.541431	0.00231856	0.233539	0.144518	0.219064	0.0010951	0.0257457	0.00429701	0.0230899	0.024616	0.0124773	0.000489829	0.0124987	0.000168396	0.000210753	0.0692678	0.000268787	0.065194	0.112246	0.00166803	0.000619842	0.00036945	0.000208884	0.0144836	0.00262276	0.986752	0.992456	0.997714	0.124201	0.00230187	0.178044	0.0909489	0.000222365	3.83473e-05	0.000818104	0.00629806	0.021615	0.00611644	1.46455e-05	0.00220467	0.000124734	0.000270121	0.000496426
MTBE-Folch	0.997184	0.910832	0.991459	0.986996	0.925072	0.996215	0.999718	0.304871	0.981785	0.879032	0.972888	0.964277	0.998592	0.999526	0.928437	0.971269	0.94478	0.189162	0.359442	0.333918	0.128631	0.237907	0.159084	0.653257	0.603372	0.101447	0.274655	0.257029	0.112731	0.376681	0.258624	0.575573	0.719507	0.765659	0.593996	0.262159	0.772529	0.999998	0.114542	0.0428935	0.129587	0.298284	0.382075	0.25075	0.0230915	0.165349	0.0585557	0.162005	0.0420895
[truncated: 170 more columns]
